# Supplementary material for: Why is cancer not more common? A changing microenvironment may help to explain why, and suggests strategies for anti-cancer therapy
Source: Open Biol. 2020 Apr 15;10(4):190297. doi: 10.1098/rsob.190297 (PMC7241076; doi:10.1098/rsob.190297)
Supplement: Supplementary Movies [file rsob190297supp2.zip]

Archive with 28 entries (28 files):
- Movie_s01_T2_space300e3_size10e7_v0_scale5_s10_cin01_fr10.mp4
- Movie_s02_T2_space300e3_size10e7_v1_scale5_w0_1_s10_cin01_fr1.mp4
- Movie_s03_T2_space300e3_size10e7_v2_scale5_wo_1_s10_cin01_fr10.mp4
- Movie_s04_T2_space300e3_size10e7_v3_scale5_w0_1_s10_cin01_fr60.mp4
- Movie_s05_T2_space300e3_size10e7_v4_scale5_w0_1_s10_cin01_fr60.mp4
- Movie_s06_T2_space300e3_size10e7_v5_scale5_w0_1_s10_cin01_fr60.mp4
- Movie_s07_T2_space300e3_size10e7_ko10e4_wo01_v5_scale1_s10_cin01_fr60.mp4
- Movie_s08_T2_space300e3_size10e7_ko10e7_wo01_v2_scale5_s10_cin01_fr60.mp4
- Movie_s09_T2_space300e3_size10e7_ko10e7_wo01_v3_scale5_s10_cin01_fr60.mp4
- Movie_s10_T2_space300e3_size10e7_ko10e7_wo01_v4_scale5_s10_cin01_fr60.mp4
- Movie_s11_T2_space300e3_size10e7_ko10e7_wo01_v5_scale5_s10_cin01_fr60.mp4
- Movie_s12_T2_space300e3_size10e7_ko10e7_wo05_v2_scale5_s10_cin01_fr60.mp4
- Movie_s13_T2_space300e3_size10e7_ko10e7_wo05_v3_scale5_s10_cin01_fr60.mp4
- Movie_s14_T2_space300e3_size10e7_ko10e7_wo05_v4_scale5_s10_cin01_fr60.mp4
- Movie_s15_T2_space300e3_size10e7_ko10e7_wo05_v5_scale5_s10_cin01_fr60.mp4
- Movie_s16_T2_space300e3_size10e7_cycA3_s10_cin01_fr10.mp4
- Movie_s17_T2_space300e3_size10e7_cycA4_s10_cin01_fr60.mp4
- Movie_s18_T2_space300e3_sd3_neutral_subclone_win.mp4
- Movie_s19_T2_space300e3_cyc2_mini_strong.mp4
- Movie_s20_T2_space300e3_sd3_interm_equal_subclone_long_coexistance.mp4
- Movie_s21_T2_space300e3_sd2_major_equal_subclone_lose.mp4
- Movie_s22_T2_space300e3_size10e7_ko1_wo1_zopt5_s10_cin01_fr60.mp4
- Movie_s23_T2_space300e3_size10e7_ko1_wo1_zopt6_s10_cin01_fr60.mp4
- Movie_s24_T2_space300e3_size10e7_ko1_wo1_zopt7_s10_cin01_fr20.mp4
- Movie_s25_T2_space300e3_size10e7_ko1_wo1_zopt8_s10_cin01_fr20.mp4
- Movie_s26_T2_space300e3_size10e7_ko1_wo1_zopt8_s10_cin01_fr10_loci50.mp4
- Movie_s27_T2_space300e3_size10e7_ko1_wo1_zopt8_s10_cin01_fr60_high_mu.mp4
- Movie_s28_T2_space300e3_size10e7_ko1_wo1_zopt8_s40_cin01_fr60.mp4
